# Supplementary material for: Macrophages disseminate pathogen associated molecular patterns through the direct extracellular release of the soluble content of their phagolysosomes
Source: Nat Commun. 2022 Jun 2;13:3072. doi: 10.1038/s41467-022-30654-4 (PMC9163141; doi:10.1038/s41467-022-30654-4)
Supplement: Supplementary file 15 — Source Data [file 41467_2022_30654_MOESM15_ESM.xlsx]

## Sheet: Fig1a
Timepoint (min)		CFSE	pHrodoSE	AF647SE reference
-1		1.382	9.386	17.801
0		7.519	5.141	17.969
+1		1.716	8.489	17.675
+2		1.768	8.329	19.283

## Sheet: Fig1b
Timepoint (min)		CFSE	pHrodoSE	AF647SE reference
-1		2.56	34.337	26.518
0		10.617	19.861	27.478
+1		3.308	30.422	27.663
+8		3.311	30.645	24.646

## Sheet: Fig2d
Timepoint (min)		AF647SE reference	DQ Green BSA phagosome	phRodoSE	DQ Green BSA cytosol
		156.59	122.44	214.44	0.167
-42		152.73	125.23	214.88	0.173
		150.29	130.25	213.34	0.158
-36		155.31	128.18	216.83	0.135
		155.77	129.05	215.57	0.153
-30		155.42	130.21	217.52	0.176
		151.58	130.13	216.96	0.17
-24		147.77	133.71	212.46	0.165
		155.23	130.59	218.22	0.164
-18		155.68	130.43	216.74	0.145
		152.35	130.14	215.33	0.147
-12		151.79	130.94	217.48	0.187
		151.59	130.56	215.96	0.166
-6		152.17	130.69	215.96	0.151
		149.56	118.61	193.55	0.134
0		149.25	103.58	215.83	0.013
		149.62	119.11	212.85	0.08
+6		152.29	119.64	214.14	0.09
		149.84	120.16	211.75	0.15
+12		147.98	121.68	214.47	0.143
		151	122.48	214.07	0.124
+18		149.64	122.99	215.1	0.135
		147.23	123.57	214.23	0.18
+24		150.87	122.97	213.94	0.176
		146.3	125.79	214.37	0.177
+30		148.46	122.63	215.3	0.164
		148.26	125.99	216.83	0.152
+36		146.66	124.28	216.5	0.178
		145.99	126.66	214.97	0.162
+42		144.77	125.95	212.59	0.153
		144.94	127.31	215.71	0.133

## Sheet: Fig2e
	Time (hour)	% eructophagy
	0	0	0	0
	0.5	0	0	0
	1	0	0.299401	0
	1.5	0.542005	2.69461	0.728155
	2	4.33604	5.08982	3.88349
	2.5	6.50406	8.08383	4.61165
	3	7.85908	5.98802	6.5534
	3.5	7.85908	5.23952	4.85437
	4	6.50406	5.23952	5.09709
	4.5	7.58808	3.74252	10.4369
	5	7.58808	2.09581	8.49515
	5.5	3.25203	2.84431	7.28155
	6	4.33604	1.94611	6.5534
	6.5	3.52304	2.54491	5.33981
	7	2.43902	1.49701	4.36893
	7.5	1.62602	1.3473	3.39806
	8	1.62602	0.299401	1.94175
	8.5	0	0.598802	2.6699
	9	0.542005	0.299401	0.970874
	9.5	0.542005	0.149701	1.21359
	10	0	0	0.485437

## Sheet: Fig3b
	Time (Min)	GFP	Reference	Resorufin	Dextran
	-117	106.92	116.75	105.75	108.18
	-114	105.77	116.41	105.9	107.24
	-111	105.2	116.55	106.2	107.24
	-108	109.98	116.33	106.68	110.04
	-105	106.22	116.17	106.95	107.29
	-102	105.94	115.11	107.36	108.26
	-99	104.99	115.38	107.7	105.63
	-96	106.53	115.21	108.48	107.3
	-93	109.9	117.04	109.21	112.72
	-90	108.05	116.34	109.62	108.02
	-87	105.1	116.11	109.89	107.33
	-84	105.23	116.22	110.36	108.46
	-81	105.9	116.4	110.62	109.62
	-78	106.13	116.62	111.39	110.16
	-75	107.04	116.11	113.54	110.05
	-72	105.21	116.13	114.01	108.89
	-69	107.27	116.63	113.86	109.34
	-66	108.94	117.09	114.2	110.42
	-63	109.04	117.95	114.15	112.43
	-60	109.73	117.5	114.77	108.58
	-57	107.14	117.27	114.89	109.84
	-54	106	115.67	115.14	110.84
	-51	109.39	116.52	116.2	111.98
	-48	107.85	117.26	116.44	109.18
	-45	107.66	116.41	117.01	110.91
	-42	107.3	116.15	118.64	110.91
	-39	108.57	116.81	119.62	114.23
	-36	107.91	116.92	121.19	115.82
	-33	107.54	117.72	122.94	113.23
	-30	106.85	117.32	124.22	116.14
	-27	109.1	117.73	124.9	119.08
	-24	114.18	118.61	126.1	131.72
	-21	113.82	118.24	125.61	122.83
	-18	110.17	116.72	125.46	117.8
	-15	107.32	117.34	124.87	122.19
	-12	108.59	116.89	125.6	121.81
	-9	108.93	116.88	127.22	120.9
	-6	106.33	117.48	128.42	120.3
	-3	109.74	117.79	128.41	121.96
	0	105.63	118.7	179.86	103.63
	3	113.88	119.1	157.43	104.03
	6	111.35	119.51	129.57	111.98
	9	111.7	119.71	131.49	110.97
	12	107.87	117.89	133.03	108.71
	15	111.11	118.67	134.57	114.4
	18	108.23	118.53	134.62	112.23
	21	111.73	119.74	136.95	109.3
	24	108.13	117.62	135.74	109.41
	27	109.09	117.94	133.35	110.2
	30	108.29	117.38	133.77	109.79
	33	111.12	116.85	133.19	110.71
	36	108.42	117.08	134.19	110.83
	39	110.27	118.36	135.05	111.04
	42	107.4	118.33	137.04	110.58
	45	109.49	117.03	138.39	113.27
	48	110.49	119.65	138.7	114.87
	51	108.06	117.6	138.29	114.73
	54	108.74	116.88	137.53	113.85
	57	109.56	117.86	138.47	113.69
	60	106.85	117.29	139.48	112.17

## Sheet: Fig3d
	Time (Min)	GFP	Reference	Resorufin	Dextran
	-141	124.72	122.06	109.82	132.02
	-138	121.19	123.95	111	128.87
	-135	117.84	124.42	114.15	120.82
	-132	117.47	123.27	115.67	126.21
	-129	118.71	122.98	114.5	126.19
	-126	120.69	122.29	115.6	122.88
	-123	121.77	121.1	118.87	129.09
	-120	123	122.47	122.7	125.81
	-117	121.61	122.25	121.43	127.26
	-114	125.73	122.87	121.44	127.25
	-111	126.9	121.59	121.91	131.82
	-108	128.14	122.21	124.51	132.59
	-105	132.6	122.17	125.25	136.84
	-102	131.55	122.6	125.97	133.83
	-99	130.9	123.4	127.61	129.38
	-96	131.24	122.45	128.95	127.78
	-93	132.28	121.49	130.65	130.06
	-90	134.59	123.04	131.87	127.31
	-87	133.66	121.33	133.76	126.07
	-84	135.95	122.24	135.74	126.29
	-81	135.69	121.73	136.7	125.71
	-78	138.88	121.73	137.507	126.9
	-75	139.76	121.89	138.76	124.03
	-72	138.86	121.73	138.86	126.95
	-69	140.97	122.52	141.23	125.09
	-66	141.6	121.64	141.72	129.07
	-63	142.27	122.51	142.95	124.92
	-60	144.54	121.71	143.46	124.12
	-57	141.53	122.5	143.06	127.17
	-54	145.23	123.28	145.39	125.35
	-51	143.63	122.53	147.13	123.23
	-48	144.07	122.5	148.9	123.02
	-45	146.83	122.79	148.45	122.89
	-42	150.72	122.9	149.74	122.95
	-39	150.22	122.89	150.65	123.87
	-36	151.78	123.2	152.05	120.29
	-33	150.11	122.93	156.79	119.02
	-30	145.42	123.02	157.9	119.43
	-27	148.61	122.79	158.67	120.27
	-24	150.35	123.31	159	119.33
	-21	148.45	123.14	161.21	119.75
	-18	148	123.67	163.13	117.13
	-15	150.5	124.38	164.74	114.66
	-12	149.26	124.14	164.95	117.52
	-9	151.35	125.14	166.22	116.02
	-6	151.73	124.92	167.69	117.04
	-3	152.74	125.51	168.55	115.17
	0	157.33	123.64	178.8	109.65
	3	157.96	122.53	178.82	107.39
	6	152.26	122.26	179.26	107.2
	9	143.75	122	179.25	106.74
	12	136.43	122.72	180.74	106.71
	15	130.4	122	181.57	106.56
	18	126.27	122.33	181.25	106.36
	21	122.11	122.06	182.54	106.35
	24	119.32	123.11	183.71	105.75
	27	116.24	122.79	183.72	105.72
	30	113.13	122.37	183.66	105.58
	33	111.56	121.96	184.87	105.61
	36	109.78	121.02	185.88	105.87

## Sheet: Fig 3g
Time (Min)		AF647SE reference	Resorufin
-12		142.23	421.54
-9		139.42	427.85
-6		141.88	443.23
-3		140.34	451.01
0		139.32	748.17
3		141.1	727.17
6		138.94	763.6
9		111.41	415.67
12		112.47	432.69
15		113.66	446.82
18		112.54	454.24

## Sheet: Fig 4a
	Unactivated	IFN-g	IL-4
	9	30	2
	10	28.5	3.3
	7.5	17.5	2.3
	10	15.3	2
	17.241	23.2082	3.72152

## Sheet: Fig 4b
	Vehicle	Rapamycin	Torin 1
	30.9	66	87.9
	45	73.4	93.9
	48.1	79.7	90.2

## Sheet: Fig 4c
	Vehicle	Amino acids
	31.68	3.45
	36.2	2.1
	38.8	4.4

[truncated: 34 more sheets: Fig5a, Fig5b, Fig6a, Fig6b, Fig6c, Fig6d, Fig 7b, Fig8a, Fig8b, Fig8c, Fig9b, Fig9c, Fig9d, Fig9e, Fig10c, Fig10d, Fig10e, Fig10f, Fig10g, Fig10h …]
